# Supplementary material for: Nanoscale pore structure and fractal characteristics of lacustrine shale: A case study of the Upper Cretaceous Qingshankou shales, Southern Songliao Basin, China
Source: PLoS One. 2024 Oct 18;19(10):e0309346. doi: 10.1371/journal.pone.0309346 (PMC11488739; doi:10.1371/journal.pone.0309346)
Supplement: S1 Data — (XLSX) [file pone.0309346.s001.xlsx]

## Sheet: Data1
Sample No.	Sample ID	Depth	TOC	Tmax	S₁	S₂	S1+S2	HI	Solid OM (μl/g)	Hydroxyls (μl/g)	Water (μl/g)	Light oil (μl/g)	Quartz	Feldspar	Calcite	Iron dolomite	Siderite	Pyrite	Clay	Illite	Chlorite	Mixed layer (I/S)	BJH-PV	BET-SSA	BET-APD	D1	D2
1	D86-4	1979.55	1.777	448	1.96	12.76	14.72	718.064	1.31	20.62	3.54	3.30397	33.5	20.1	4.5			3.7	38.2	76	8	16	0.02572	10.03	7.35553	2.6695	2.3451
2	D86-6	1984.25	1.789	445	1.76	9.79	11.55	547.233	2.55	22.78	10.92	2.72047	37.3	15.7	0.4			5.8	40.8	93	1	6	0.026488	10.7599	7.24531	2.6824	2.3606
3	D86-8	1987.62	0.8608	445	0.91	4.64	5.55	539.033	0.1938	20.28	5.3	1.14784	32.2	17.5	7.3			1.9	41.1	87	4	9	0.0378	20.2298	5.63907	2.746	2.4209
4	D86-11	1993.93	0.9759	439	0.94	4.87	5.81	499.027	0.55	18.33	2.78	1.58	30.9	19.7	3.7		1	4.3	40.4	70	11	19	0.033173	16.986	5.88062	2.7401	2.3987
5	D86-12	1996.3	0.8887	441	0.96	4.24	5.2	477.101	0.320459	13.96	3.21	1.31033	28.6	22.2	4.7			5	39.5	72	13	15	0.026589	11.9963	6.5976	2.7083	2.3924
6	D86-22	2020.9	1.15	438	1.12	3.84	4.96	333.913	0.62	17.39	5.69	1.59641	30.6	19.5	5			3.6	41.3	88	4	8	0.037749	20.6013	5.60264	2.7551	2.3937
7	D86-25	2030.45	2.021	449	2.14	10.49	12.63	519.05	2.18	17.52	2.1	3.61	30.6	19	1.2	1.5	4.7	5.2	37.8	70	9	21	0.023674	8.3467	8.19463	2.6441	2.3454
8	D86-26	2031.35	1.512	445	1.87	6.74	8.61	445.767	0.91	27.76	4.4	2.69	28.5	21.4	2.4	2.5	2.3	6.2	36.7	80	7	13	0.02302	7.8841	8.19683	2.6414	2.3713
9	D86-27	2033.26	2.329	450	2.42	9.64	12.06	413.912	2.91427	20.12	7.07	3.75143	28.8	15.4	10.9	5.7		1.7	37.5	74	9	17	0.02082	6.0539	9.16826	2.6029	2.3383
10	D86-28	2035.55	2.031	435	2.82	9.06	11.88	446.086	2.58	27.66	10.94	5.55864	33.7	13	12.6		0.5	4.3	35.9	80	6	14	0.020056	5.6641	9.78593	2.5976	2.3618
11	D86-31	2042.78	2.196	452	2.85	11.71	14.56	533.242	3.32	27.02	13.39	6.33343	29.5	24.8	10.6		1.1	2.8	31.2	84	5	11	0.021781	5.7998	9.58	2.5715	2.352
12	D86-32	2044.26	1.656	452	1.7	8.41	10.11	507.85	1.03	28.92	7.13	2.33	33.5	19.1	2.6			5.3	39.5	90	2	8	0.022014	8.0027	7.62952	2.6596	2.3429
13	D86-34	2048.18	2.105	452	2.11	12.48	14.59	592.874	2.21	26	9.44	3.97	32.3	19.3	10.4		0.3	4.6	33.1	90	3	7	0.022286	6.3846	9.10025	2.598	2.3545
14	D86-36	2051.29	2.378	452	2.52	11.79	14.31	495.795	3.13	22.4	10.34	4.59093	30.7	18.7	13.7		0.4	2.1	34.4	79	7	14	0.020208	5.4732	9.563	2.5827	2.3247
15	D86-37	2052.86	2.419	454	2.06	13.55	15.61	560.149	3.39	18.15	6.3	2.83	34.5	11.3	18.2			2.9	33.1	83	6	11	0.020152	6.3299	8.80856	2.6169	2.3441
16	D86-38	2054.95	1.551	451	1.22	6.9	8.12	444.874	1.77	21.92	12.82	2.32543	32.7	18.5	3.7			4.5	40.6	89	2	9	0.028637	12.1959	6.5542	2.6866	2.3984

## Sheet: Data2
D86-4									D86-6										D86-8											D86-11											D86-12
Relative pressure	Volume adsorped	ln（lnP0/Pn))	lnV						Relative pressure	Volume adsorped	ln（lnP0/Pn))	lnV							Relative pressure	Volume adsorped	ln（lnP0/Pn))	lnV								Relative pressure	Volume adsorped	ln（lnP0/Pn))	lnV								Relative pressure	Volume adsorped	ln（lnP0/Pn))	lnV
0.0100113	1.3171	1.52693	0.275432						0.0104072	1.469	1.51847	0.384582							0.00974332	2.9538	1.53281	1.08309								0.00951862	2.4402	1.53784	0.89208								0.0102224	1.7175	1.52239	0.54087
0.052433	1.7609	1.0812	0.565825						0.0528041	1.9265	1.07881	0.655705							0.0504366	3.7608	1.09428	1.32463								0.0516453	3.1377	1.08632	1.14349								0.0496697	2.1593	1.0994	0.769784
0.0935934	1.9958	0.862382	0.691045						0.0941338	2.1803	0.859948	0.779462							0.0814283	4.145	0.919499	1.4219								0.0854321	3.4847	0.900175	1.24838								0.082846	2.383	0.912592	0.86836
0.118975	2.1251	0.755579	0.753819						0.118318	2.3143	0.758176	0.839107							0.114818	4.4947	0.772146	1.5029								0.115747	3.7551	0.768415	1.32311								0.114186	2.5702	0.774692	0.943984
0.152668	2.2978	0.630999	0.831952						0.152133	2.5019	0.632865	0.91705							0.148496	4.8357	0.645634	1.57603								0.149185	4.0473	0.643206	1.39805								0.152507	2.797	0.631562	1.02855
0.187115	2.4793	0.51643	0.907976						0.187169	2.6991	0.516257	0.992918							0.194795	5.3007	0.492135	1.66784								0.197372	4.4703	0.48407	1.49746								0.187221	3.0069	0.516091	1.10091
0.22153	2.6641	0.410252	0.979866						0.221922	2.8979	0.409079	1.06399							0.219235	5.5452	0.417137	1.71293								0.219863	4.6681	0.41525	1.54075								0.221857	3.2197	0.409273	1.16929
0.256174	2.8612	0.308879	1.05124						0.256183	3.1049	0.308853	1.13298							0.265219	6.023	0.283072	1.79559								0.253413	4.974	0.316804	1.60422								0.256201	3.4421	0.308801	1.23608
0.290733	3.0661	0.211353	1.12041						0.291114	3.3236	0.210293	1.20105							0.289528	6.281	0.214712	1.83753								0.301541	5.4267	0.181361	1.69133								0.290805	3.6752	0.211153	1.30161
0.325548	3.2822	0.115331	1.18851						0.326094	3.5523	0.113838	1.2676							0.3243	6.6563	0.118749	1.89556								0.324835	5.6537	0.117283	1.73231								0.32567	3.921	0.114998	1.36635
0.362706	3.5233	0.0140622	1.2594						0.362797	3.8025	0.0138151	1.33566							0.36082	7.0629	0.0191919	1.95486								0.361628	6.0207	0.0169943	1.7952								0.3624	4.1916	0.0148959	1.43308
0.397904	3.7567	-0.0817049	1.32354						0.397811	4.0476	-0.0814508	1.39812							0.396536	7.4629	-0.0779744	2.00994								0.396438	6.3711	-0.0777074	1.85177								0.397612	4.4565	-0.0809073	1.49436
0.432601	3.9921	-0.176809	1.38432						0.432781	4.2965	-0.177305	1.4578							0.431026	7.8502	-0.172467	2.06054								0.431072	6.7216	-0.172593	1.90533								0.432352	4.7209	-0.176124	1.552
0.467517	4.2323	-0.274016	1.44275						0.467724	4.548	-0.274599	1.51469							0.465857	8.2385	-0.269349	2.10882								0.465742	7.0748	-0.269027	1.95654								0.467186	4.9888	-0.273086	1.6072
0.50216	4.478	-0.372751	1.49918						0.502365	4.8046	-0.373344	1.56957							0.500337	8.6253	-0.367484	2.1547								0.500685	7.4319	-0.368491	2.00578								0.50179	5.261	-0.371682	1.66032
0.537129	4.7345	-0.475592	1.55488						0.537202	5.0733	-0.47581	1.62399							0.535226	9.0208	-0.469899	2.19953								0.535022	7.792	-0.469287	2.0531								0.536742	5.5419	-0.474432	1.71234
0.57179	5.0019	-0.581637	1.60982						0.572053	5.3557	-0.582459	1.67816							0.569729	9.427	-0.575195	2.24358								0.569975	8.1712	-0.575963	2.10062								0.571136	5.8327	-0.57959	1.76348
0.60645	5.2884	-0.692881	1.66552						0.606829	5.6537	-0.694131	1.73231							0.604623	9.8559	-0.686867	2.28807								0.604598	8.5652	-0.686786	2.14771								0.606032	6.1462	-0.691503	1.81583
0.641295	5.5973	-0.811331	1.72228						0.641481	5.9727	-0.811985	1.7872							0.639207	10.3062	-0.804018	2.33275								0.639497	8.9828	-0.805033	2.19531								0.640639	6.4806	-0.809031	1.86881
0.675956	5.9286	-0.937446	1.77979						0.676071	6.3199	-0.937881	1.8437							0.673836	10.7901	-0.929457	2.37863								0.673838	9.4246	-0.929462	2.24332								0.675543	6.8443	-0.935887	1.92342
0.710469	6.29	-1.07344	1.83896						0.710877	6.7008	-1.07512	1.90223							0.714075	11.3996	-1.08836	2.43358								0.708607	9.9076	-1.06579	2.2933								0.709709	7.2391	-1.07032	1.9795
0.745084	6.6898	-1.2233	1.90058						0.745313	7.1176	-1.22434	1.96257							0.748669	11.9851	-1.23974	2.48366								0.749971	10.5319	-1.24577	2.35441								0.744579	7.6833	-1.22099	2.03905
0.779453	7.134	-1.38965	1.96487						0.779664	7.5843	-1.39073	2.02608							0.782622	12.6322	-1.40607	2.53625								0.778696	11.019	-1.38575	2.39962								0.778552	8.1724	-1.38502	2.10076
0.813573	7.6422	-1.57833	2.03369						0.81355	8.1243	-1.57819	2.09486							0.817178	13.3758	-1.59999	2.59345								0.817513	11.746	-1.60202	2.46351								0.819959	8.8593	-1.61696	2.18147
0.854179	8.3849	-1.8476	2.12643						0.854305	8.9181	-1.84854	2.18808							0.849963	14.221	-1.81669	2.65472								0.850005	12.4614	-1.817	2.52264								0.855584	9.5799	-1.85808	2.25967
0.888969	9.237	-2.13968	2.22322						0.889171	9.8279	-2.14161	2.28523							0.883666	15.2927	-2.09009	2.72738								0.884896	13.4016	-2.1014	2.59537								0.889621	10.4481	-2.14593	2.34642
0.921403	10.3903	-2.50278	2.34087						0.921324	11.0441	-2.50172	2.4019							0.918506	16.745	-2.46502	2.8181								0.923195	14.8226	-2.5268	2.69615								0.924574	11.6696	-2.54565	2.45699
0.956448	12.5072	-3.11163	2.5263						0.954395	13.0479	-3.0645	2.56863							0.957197	19.29	-3.12935	2.95959								0.956273	16.8173	-3.10752	2.82241								0.95699	13.4405	-3.12442	2.59827
0.988212	16.4802	-4.43474	2.80216						0.989163	16.9654	-4.51935	2.83118							0.988929	23.7454	-4.49787	3.16739								0.988488	20.9121	-4.45862	3.04033								0.989972	17.1344	-4.59736	2.84109
0.964402	15.27	-3.31741	2.72589						0.959583	15.638	-3.18794	2.7497							0.964858	21.7807	-3.33053	3.08102								0.96476	19.1565	-3.32767	2.95264								0.965708	15.5502	-3.35544	2.74407
0.922674	13.739	-2.51975	2.62024						0.930928	14.6846	-2.63703	2.6868							0.930585	19.5552	-2.6319	2.97324								0.931103	17.0935	-2.63966	2.8387								0.93048	13.9187	-2.63033	2.63323
0.893404	12.9688	-2.18288	2.56255						0.892456	13.7823	-2.1735	2.62339							0.892452	18.2824	-2.17346	2.90594								0.893053	15.8587	-2.1794	2.76372								0.89373	12.9815	-2.18612	2.56353
0.86136	12.3037	-1.90218	2.5099						0.860109	13.1973	-1.89249	2.58001							0.857612	17.5364	-1.87338	2.86428								0.860545	15.1669	-1.89586	2.71912								0.861025	12.4089	-1.89958	2.51841
0.822844	11.6575	-1.63482	2.45595						0.823116	12.635	-1.63651	2.53647							0.822311	16.9759	-1.63149	2.83179								0.819224	14.5358	-1.61246	2.67661								0.814792	11.7957	-1.58561	2.46774
0.791108	11.2092	-1.45106	2.41673						0.789788	12.1978	-1.44396	2.50126							0.790043	16.5623	-1.44533	2.80713								0.783203	14.105	-1.4091	2.64653								0.779596	11.4044	-1.39038	2.434
0.755193	10.7767	-1.27018	2.37739						0.754477	11.7871	-1.2668	2.46701							0.753708	16.157	-1.26319	2.78235								0.753603	13.8006	-1.2627	2.62471								0.755271	11.154	-1.27054	2.4118
0.719663	10.4046	-1.11178	2.34225						0.71913	11.4082	-1.10953	2.43433							0.721259	15.8237	-1.11854	2.76151								0.720674	13.4944	-1.11606	2.60227								0.720222	10.8049	-1.11414	2.38
0.684095	10.0732	-0.968483	2.30988						0.683651	11.0515	-0.966773	2.40257							0.685644	15.4779	-0.974457	2.73941								0.685052	13.1885	-0.972172	2.57935								0.684847	10.4539	-0.971382	2.34698
0.648906	9.7683	-0.83825	2.27914						0.648634	10.7105	-0.837278	2.37122							0.651076	15.1421	-0.845998	2.71748								0.650227	12.8978	-0.842963	2.55706								0.650168	10.0933	-0.84275	2.31187
0.613506	9.4754	-0.716283	2.2487						0.613442	10.3706	-0.71607	2.33897							0.615879	14.7846	-0.724215	2.69359								0.615153	12.5999	-0.721785	2.53369								0.614989	9.7025	-0.721236	2.27238
0.57853	9.1887	-0.602822	2.21797						0.578582	10.0249	-0.602987	2.30507							0.581137	14.3952	-0.611073	2.66689								0.58026	12.2839	-0.608293	2.50829								0.580102	9.2824	-0.607794	2.22812
0.543549	8.8923	-0.494895	2.18519						0.543641	9.6593	-0.495173	2.26792							0.546225	13.9462	-0.502983	2.63521								0.54538	11.934	-0.500425	2.47939								0.544838	8.8246	-0.498787	2.17754
0.509393	8.5708	-0.393731	2.14836						0.510073	9.2529	-0.39571	2.22494							0.508544	13.2882	-0.391263	2.58688								0.507969	11.4208	-0.389589	2.43544								0.510638	8.339	-0.397356	2.12094
0.474958	5.1651	-0.295004	1.64192						0.472909	5.4147	-0.289213	1.68912							0.471398	9.2808	-0.284948	2.22795								0.476158	8.216	-0.298398	2.10608								0.470432	5.6829	-0.282224	1.73746
0.440793	4.3002	-0.199451	1.45866						0.43773	4.6206	-0.190974	1.53052							0.433577	8.244	-0.179503	2.10949								0.431472	7.0087	-0.173695	1.94715								0.438841	5.0055	-0.194048	1.61054
0.403408	3.9339	-0.0967233	1.36963						0.399746	4.2492	-0.0867274	1.44673							0.406059	7.8378	-0.103964	2.05896								0.399424	6.5965	-0.085849	1.88654								0.392544	4.5456	-0.0670953	1.51416
0.362841	3.6379	0.0136977	1.29141						0.360058	3.9503	0.0212636	1.37379							0.361866	7.2998	0.0163461	1.98785								0.361723	6.1888	0.0167358	1.82274								0.363714	4.3149	0.0113235	1.46207
0.334901	3.4518	0.089769	1.2389						0.333593	3.7661	0.0933395	1.32604							0.33661	7.0151	0.0851033	1.94806								0.335146	5.9196	0.0890978	1.77827								0.334157	4.0927	0.0918002	1.4092
0.297452	3.2164	0.192686	1.16826						0.297069	3.5249	0.193749	1.25985							0.299557	6.6105	0.186853	1.88866								0.298921	5.5654	0.188615	1.71657								0.297378	3.8295	0.192891	1.34273
0.262346	3.006	0.291245	1.10061						0.261503	3.3015	0.293646	1.19438							0.263119	6.2267	0.289042	1.82885								0.262802	5.2263	0.289946	1.6537								0.261878	3.5879	0.292578	1.27757
0.227196	2.8042	0.393355	1.03112						0.226467	3.0888	0.39552	1.12778							0.228199	5.8656	0.390376	1.7691								0.227959	4.9061	0.39109	1.59048								0.226701	3.3575	0.394823	1.2112
0.191822	2.6128	0.501494	0.960422						0.190984	2.8858	0.504142	1.0598							0.19226	5.5086	0.500111	1.70631								0.191889	4.5899	0.501285	1.52386								0.191179	3.1382	0.503527	1.14365
0.156966	2.4285	0.61612	0.887274						0.156283	2.6904	0.618469	0.98969							0.157722	5.165	0.613519	1.64191								0.157647	4.2911	0.613778	1.45654								0.156677	2.9285	0.617111	1.07449
0.121148	2.2432	0.747041	0.807903						0.120896	2.4941	0.748025	0.913928							0.121948	4.8032	0.743918	1.56928								0.121941	3.9776	0.743943	1.38068								0.121088	2.7154	0.747275	0.998939
0.100728	2.1389	0.830876	0.760292						0.100483	2.3819	0.831939	0.867898							0.100562	4.5877	0.831597	1.52338								0.100837	3.7932	0.830407	1.33321								0.100571	2.5947	0.831557	0.953471
